# Supplementary material for: Data in support of the discovery of alternative splicing variants of quail LEPR and the evolutionary conservation of qLEPRl by nucleotide and amino acid sequences alignment
Source: Data Brief. 2015 Nov 20;6:1–3. doi: 10.1016/j.dib.2015.11.025 (PMC4683323; doi:10.1016/j.dib.2015.11.025)
Supplement: Supplementary file 3 — Supplementary material [file mmc3.zip]

Archive with 11 entries (11 files):
- coi_disclosure-Chunlin Xu.pdf
- coi_disclosure-Dandan Wang.pdf
- coi_disclosure-Hong Li.pdf
- coi_disclosure-Junxiao Ren.pdf
- coi_disclosure-Taian Wang.pdf
- coi_disclosure-Xiangtao Kang.pdf
- coi_disclosure-Xiaojun Liu.pdf
- coi_disclosure-Yadong Tian.pdf
- coi_disclosure-Yanmin Li.pdf
- coi_disclosure-Yuping Jiao.pdf
- coi_disclosure-Zhuanjian Li.pdf
